# Supplementary material for: Dietary Bile Acid Influences the Physiological, Morphological, Lipid Metabolism-Related Responses, and Transcriptomic Profile of Hepatopancreas in High-Fat Diet-Fed Juvenile Gibel Carp (Carassius auratus gibelio)
Source: Animals (Basel). 2025 Sep 30;15(19):2853. doi: 10.3390/ani15192853 (PMC12523780; doi:10.3390/ani15192853)
Supplement: Supplementary file 1 [file animals-15-02853-s001.zip]

Archive with 3 entries (3 files):
- Table S1, S2, S3, S6, S7.pdf
- Table S4 GO enrichment.xlsx
- Table S5 KEGG enrichment.xlsx
