# Supplementary material for: Dietary Bile Acid Influences the Physiological, Morphological, Lipid Metabolism-Related Responses, and Transcriptomic Profile of Hepatopancreas in High-Fat Diet-Fed Juvenile Gibel Carp (Carassius auratus gibelio)
Source: Animals (Basel). 2025 Sep 30;15(19):2853. doi: 10.3390/ani15192853 (PMC12523780; doi:10.3390/ani15192853)
Supplement: Supplementary file 1 [file animals-15-02853-s001.zip › Table S4 GO enrichment.xlsx]

## Sheet: Sheet2
	Table S4 GO analysis of DEGs in the hepatopancreas of gibel carp from the comparison of BA600 vs. BA0.
	Ontology	GO ID	Term	Significant	Annotated	Pvalue	Qvalue
	biological process	GO:2000344	positive regulation of acrosome reaction	182/4907	192/41392	1e-30	3.41829e-28
	biological process	GO:1905516	positive regulation of fertilization	182/4907	194/41392	1e-30	3.41829e-28
	biological process	GO:0060046	regulation of acrosome reaction	185/4907	201/41392	1e-30	3.41829e-28
	biological process	GO:0007339	binding of sperm to zona pellucida	196/4907	224/41392	1e-30	3.41829e-28
	biological process	GO:0035036	sperm-egg recognition	196/4907	225/41392	1e-30	3.41829e-28
	biological process	GO:0080154	regulation of fertilization	193/4907	222/41392	1e-30	3.41829e-28
	biological process	GO:0007340	acrosome reaction	192/4907	230/41392	1e-30	3.41829e-28
	biological process	GO:0009988	cell-cell recognition	204/4907	273/41392	1e-30	3.41829e-28
	biological process	GO:0007338	single fertilization	224/4907	356/41392	1e-30	3.41829e-28
	biological process	GO:2000243	positive regulation of reproductive process	190/4907	273/41392	1e-30	3.41829e-28
	biological process	GO:0009566	fertilization	232/4907	430/41392	1e-30	3.41829e-28
	biological process	GO:2000241	regulation of reproductive process	209/4907	376/41392	1e-30	3.41829e-28
	biological process	GO:0035803	egg coat formation	92/4907	92/41392	1e-30	3.41829e-28
	biological process	GO:0060467	negative regulation of fertilization	100/4907	108/41392	1e-30	3.41829e-28
	biological process	GO:2000360	negative regulation of binding of sperm to zona pellucida	93/4907	96/41392	1e-30	3.41829e-28
	biological process	GO:2000359	regulation of binding of sperm to zona pellucida	94/4907	98/41392	1e-30	3.41829e-28
	biological process	GO:0060478	acrosomal vesicle exocytosis	97/4907	105/41392	1e-30	3.41829e-28
	biological process	GO:0008037	cell recognition	227/4907	507/41392	1e-30	3.41829e-28
	biological process	GO:0043902	positive regulation of multi-organism process	212/4907	464/41392	1e-30	3.41829e-28
	biological process	GO:0002922	positive regulation of humoral immune response	102/4907	123/41392	1e-30	3.41829e-28
	biological process	GO:0019953	sexual reproduction	391/4907	1438/41392	1e-30	3.41829e-28
	biological process	GO:0010737	protein kinase A signaling	97/4907	140/41392	1e-30	3.41829e-28
	biological process	GO:0070528	protein kinase C signaling	101/4907	156/41392	1e-30	3.41829e-28
	biological process	GO:2000242	negative regulation of reproductive process	109/4907	180/41392	1e-30	3.41829e-28
	biological process	GO:0033574	response to testosterone	89/4907	132/41392	1e-30	3.41829e-28
	biological process	GO:0048477	oogenesis	126/4907	250/41392	1e-30	3.41829e-28
	biological process	GO:0044703	multi-organism reproductive process	422/4907	1722/41392	1e-30	3.41829e-28
	biological process	GO:0000003	reproduction	533/4907	2414/41392	1e-30	3.41829e-28
	biological process	GO:0022414	reproductive process	532/4907	2408/41392	1e-30	3.41829e-28
	biological process	GO:0007292	female gamete generation	140/4907	330/41392	1e-30	3.41829e-28
	biological process	GO:0043900	regulation of multi-organism process	288/4907	1048/41392	1e-30	3.41829e-28
	biological process	GO:0002920	regulation of humoral immune response	112/4907	239/41392	1e-30	3.41829e-28
	biological process	GO:0042102	positive regulation of T cell proliferation	120/4907	280/41392	1e-30	3.41829e-28
	biological process	GO:0022412	cellular process involved in reproduction in multicellular organism	200/4907	648/41392	1e-30	3.41829e-28
	biological process	GO:0032570	response to progesterone	92/4907	181/41392	1e-30	3.41829e-28
	biological process	GO:0007281	germ cell development	167/4907	497/41392	1e-30	3.41829e-28
	biological process	GO:0017156	calcium ion regulated exocytosis	144/4907	428/41392	1e-30	3.41829e-28
	biological process	GO:0032946	positive regulation of mononuclear cell proliferation	129/4907	363/41392	1e-30	3.41829e-28
	biological process	GO:0070665	positive regulation of leukocyte proliferation	131/4907	375/41392	1e-30	3.41829e-28
	biological process	GO:0042129	regulation of T cell proliferation	135/4907	396/41392	1e-30	3.41829e-28
	biological process	GO:0050671	positive regulation of lymphocyte proliferation	127/4907	360/41392	1e-30	3.41829e-28
	biological process	GO:0043901	negative regulation of multi-organism process	136/4907	413/41392	8e-30	2.66952e-27
	biological process	GO:0007276	gamete generation	259/4907	1113/41392	2.8e-27	9.12605e-25
	biological process	GO:0006959	humoral immune response	137/4907	441/41392	3.5e-27	1.11483e-24
	biological process	GO:0045055	regulated exocytosis	185/4907	713/41392	1.7e-25	5.29456e-23
	biological process	GO:0051704	multi-organism process	749/4907	4455/41392	2.5e-25	7.61685e-23
	biological process	GO:0042098	T cell proliferation	139/4907	470/41392	3.1e-25	9.24394e-23
	biological process	GO:0050870	positive regulation of T cell activation	142/4907	490/41392	8.6e-25	2.51102e-22
	biological process	GO:1903039	positive regulation of leukocyte cell-cell adhesion	143/4907	499/41392	2e-24	5.72041e-22
	biological process	GO:0032944	regulation of mononuclear cell proliferation	141/4907	495/41392	7.8e-24	2.18634e-21
	biological process	GO:0070663	regulation of leukocyte proliferation	143/4907	513/41392	3.7e-23	1.01677e-20
	biological process	GO:0050670	regulation of lymphocyte proliferation	139/4907	492/41392	3.8e-23	1.02417e-20
	biological process	GO:1901654	response to ketone	124/4907	431/41392	1.6e-21	4.23094e-19
	biological process	GO:0022409	positive regulation of cell-cell adhesion	149/4907	574/41392	8.3e-21	2.15416e-18
	biological process	GO:0003006	developmental process involved in reproduction	254/4907	1204/41392	1.7e-20	4.33191e-18
	biological process	GO:1903037	regulation of leukocyte cell-cell adhesion	160/4907	646/41392	4.6e-20	1.15123e-17
	biological process	GO:0051251	positive regulation of lymphocyte activation	154/4907	612/41392	4.7e-20	1.15562e-17
	biological process	GO:0050863	regulation of T cell activation	164/4907	674/41392	1e-19	2.41638e-17
	biological process	GO:0032943	mononuclear cell proliferation	151/4907	602/41392	1.5e-19	3.56314e-17
	biological process	GO:0070661	leukocyte proliferation	156/4907	633/41392	2.3e-19	5.37242e-17
	biological process	GO:0050867	positive regulation of cell activation	165/4907	686/41392	2.7e-19	6.20336e-17
	biological process	GO:0002696	positive regulation of leukocyte activation	160/4907	659/41392	3.6e-19	8.13774e-17
	biological process	GO:0048609	multicellular organismal reproductive process	276/4907	1375/41392	4.7e-19	1.04556e-16
	biological process	GO:0046651	lymphocyte proliferation	149/4907	599/41392	5.8e-19	1.27011e-16
	biological process	GO:0032504	multicellular organism reproduction	279/4907	1399/41392	7.6e-19	1.63868e-16
	biological process	GO:0007159	leukocyte cell-cell adhesion	165/4907	705/41392	4.5e-18	9.55568e-16
	biological process	GO:0006887	exocytosis	216/4907	1038/41392	6.4e-17	1.33875e-14
	biological process	GO:0051249	regulation of lymphocyte activation	181/4907	831/41392	2.3e-16	4.74037e-14
	biological process	GO:0002694	regulation of leukocyte activation	204/4907	997/41392	2.9e-15	5.89036e-13
	biological process	GO:0050865	regulation of cell activation	215/4907	1073/41392	5.1e-15	1.02109e-12
	biological process	GO:0045785	positive regulation of cell adhesion	188/4907	905/41392	8e-15	1.57915e-12
	biological process	GO:0048545	response to steroid hormone	146/4907	653/41392	2e-14	3.89306e-12
	biological process	GO:0022407	regulation of cell-cell adhesion	178/4907	858/41392	4.7e-14	9.02336e-12
	biological process	GO:0045860	positive regulation of protein kinase activity	198/4907	1007/41392	4e-13	7.57568e-11
	biological process	GO:0033674	positive regulation of kinase activity	207/4907	1087/41392	2.7e-12	5.0454e-10
	biological process	GO:0034587	piRNA metabolic process	19/4907	29/41392	1.5e-11	2.76612e-09
	biological process	GO:0000280	nuclear division	129/4907	605/41392	2.1e-11	3.82227e-09
	biological process	GO:0051321	meiotic cell cycle	77/4907	301/41392	3.9e-11	7.0075e-09
	biological process	GO:0051347	positive regulation of transferase activity	224/4907	1235/41392	4.5e-11	7.98323e-09
	biological process	GO:0001934	positive regulation of protein phosphorylation	318/4907	1893/41392	5.4e-11	9.46013e-09
	biological process	GO:0031401	positive regulation of protein modification process	366/4907	2257/41392	1.7e-10	2.94142e-08
	biological process	GO:0048285	organelle fission	136/4907	677/41392	4.3e-10	7.26078e-08
	biological process	GO:0043046	DNA methylation involved in gamete generation	18/4907	30/41392	4.3e-10	7.26078e-08
	biological process	GO:0042110	T cell activation	238/4907	1364/41392	4.9e-10	8.17542e-08
	biological process	GO:0042327	positive regulation of phosphorylation	325/4907	1983/41392	5.7e-10	9.39829e-08
	biological process	GO:0030155	regulation of cell adhesion	258/4907	1513/41392	8.9e-10	1.45039e-07
	biological process	GO:0010562	positive regulation of phosphorus metabolic process	340/4907	2114/41392	1.9e-09	3.02597e-07
	biological process	GO:0045937	positive regulation of phosphate metabolic process	340/4907	2114/41392	1.9e-09	3.02597e-07
	biological process	GO:0050776	regulation of immune response	271/4907	1630/41392	4.1e-09	6.45635e-07
	biological process	GO:0050778	positive regulation of immune response	223/4907	1305/41392	1e-08	1.55722e-06
	biological process	GO:0007059	chromosome segregation	105/4907	511/41392	1.2e-08	1.84813e-06
	biological process	GO:0008284	positive regulation of cell proliferation	281/4907	1722/41392	1.3e-08	1.98038e-06
	biological process	GO:1903046	meiotic cell cycle process	54/4907	212/41392	3.5e-08	5.27446e-06
	biological process	GO:0045321	leukocyte activation	314/4907	1983/41392	4e-08	5.96383e-06
	biological process	GO:0007155	cell adhesion	552/4907	3773/41392	4.2e-08	6.19611e-06
	biological process	GO:0022610	biological adhesion	552/4907	3776/41392	4.6e-08	6.71552e-06
	biological process	GO:0022402	cell cycle process	323/4907	2055/41392	5.3e-08	7.65768e-06
	biological process	GO:0032270	positive regulation of cellular protein metabolic process	436/4907	2899/41392	5.7e-08	8.15158e-06
	biological process	GO:0042493	response to drug	298/4907	1875/41392	6.3e-08	8.91864e-06
	biological process	GO:0140013	meiotic nuclear division	49/4907	188/41392	6.8e-08	9.5302e-06
	biological process	GO:0002684	positive regulation of immune system process	312/4907	1983/41392	8.2e-08	1.13785e-05
	biological process	GO:0046649	lymphocyte activation	271/4907	1694/41392	1.4e-07	1.92363e-05
	biological process	GO:0007052	mitotic spindle organization	47/4907	183/41392	2e-07	2.72136e-05
	biological process	GO:0001775	cell activation	352/4907	2301/41392	2.2e-07	2.96471e-05
	biological process	GO:0032940	secretion by cell	378/4907	2503/41392	3e-07	4.00429e-05
	biological process	GO:0001809	positive regulation of type IV hypersensitivity	7/4907	7/41392	3.3e-07	4.28236e-05
	biological process	GO:2000367	regulation of acrosomal vesicle exocytosis	7/4907	7/41392	3.3e-07	4.28236e-05
	biological process	GO:2000368	positive regulation of acrosomal vesicle exocytosis	7/4907	7/41392	3.3e-07	4.28236e-05
	biological process	GO:0098609	cell-cell adhesion	286/4907	1824/41392	3.9e-07	5.01454e-05
	biological process	GO:0051301	cell division	225/4907	1383/41392	4.7e-07	5.98823e-05
	biological process	GO:0051247	positive regulation of protein metabolic process	449/4907	3054/41392	5e-07	6.31306e-05
	biological process	GO:0034508	centromere complex assembly	19/4907	47/41392	6.2e-07	7.7583e-05
	biological process	GO:1903047	mitotic cell cycle process	197/4907	1192/41392	8.2e-07	0.000101702
	biological process	GO:0046903	secretion	409/4907	2767/41392	9.7e-07	0.00011925
	biological process	GO:0003009	skeletal muscle contraction	28/4907	90/41392	9.8e-07	0.000119432
	biological process	GO:0045859	regulation of protein kinase activity	257/4907	1632/41392	1.1e-06	0.000131765
	biological process	GO:0098813	nuclear chromosome segregation	83/4907	414/41392	1.1e-06	0.000131765
	biological process	GO:0043549	regulation of kinase activity	272/4907	1754/41392	1.9e-06	0.000225665
	biological process	GO:0007051	spindle organization	60/4907	275/41392	2e-06	0.000235546
	biological process	GO:0051338	regulation of transferase activity	300/4907	1966/41392	2.2e-06	0.000256942
	biological process	GO:0033993	response to lipid	294/4907	1922/41392	2.3e-06	0.000266401
	biological process	GO:0001806	type IV hypersensitivity	7/4907	8/41392	2.4e-06	0.000271258
	biological process	GO:0001807	regulation of type IV hypersensitivity	7/4907	8/41392	2.4e-06	0.000271258
	biological process	GO:0000725	recombinational repair	41/4907	164/41392	2.4e-06	0.000271258
	biological process	GO:0007127	meiosis I	33/4907	120/41392	2.5e-06	0.000278075
	biological process	GO:0061982	meiosis I cell cycle process	33/4907	120/41392	2.5e-06	0.000278075
	biological process	GO:0006955	immune response	497/4907	3483/41392	3.9e-06	0.000430382
	biological process	GO:0006260	DNA replication	100/4907	540/41392	4e-06	0.000437969
	biological process	GO:0000724	double-strand break repair via homologous recombination	40/4907	162/41392	4.5e-06	0.000488895
	biological process	GO:0006281	DNA repair	155/4907	922/41392	4.6e-06	0.00049213
	biological process	GO:1903165	response to polycyclic arene	8/4907	11/41392	4.6e-06	0.00049213
	biological process	GO:0007314	oocyte anterior/posterior axis specification	9/4907	14/41392	5.2e-06	0.000543866
	biological process	GO:0007315	pole plasm assembly	9/4907	14/41392	5.2e-06	0.000543866
	biological process	GO:0008358	maternal determination of anterior/posterior axis, embryo	9/4907	14/41392	5.2e-06	0.000543866
	biological process	GO:0030239	myofibril assembly	54/4907	246/41392	5.3e-06	0.000550219
	biological process	GO:0006302	double-strand break repair	64/4907	310/41392	6.5e-06	0.000669835
	biological process	GO:0009725	response to hormone	291/4907	1926/41392	6.9e-06	0.000705865
	biological process	GO:0140014	mitotic nuclear division	83/4907	439/41392	1.1e-05	0.00111714
	biological process	GO:0006974	cellular response to DNA damage stimulus	223/4907	1434/41392	1.3e-05	0.00131076
	biological process	GO:0042127	regulation of cell proliferation	451/4907	3168/41392	1.4e-05	0.0014015
	biological process	GO:0006936	muscle contraction	116/4907	668/41392	1.6e-05	0.00159035
	biological process	GO:0008033	tRNA processing	40/4907	171/41392	1.8e-05	0.00176413
	biological process	GO:0006259	DNA metabolic process	321/4907	2177/41392	1.8e-05	0.00176413
	biological process	GO:0006941	striated muscle contraction	60/4907	295/41392	2e-05	0.0019331
	biological process	GO:0051225	spindle assembly	39/4907	166/41392	2e-05	0.0019331
	biological process	GO:0001547	antral ovarian follicle growth	11/4907	23/41392	2.2e-05	0.00211185
	biological process	GO:0000819	sister chromatid segregation	64/4907	322/41392	2.3e-05	0.00219282
	biological process	GO:0007308	oocyte construction	9/4907	16/41392	2.4e-05	0.00225745
	biological process	GO:0007309	oocyte axis specification	9/4907	16/41392	2.4e-05	0.00225745
	biological process	GO:0000278	mitotic cell cycle	240/4907	1575/41392	2.5e-05	0.00233583
	biological process	GO:0010513	positive regulation of phosphatidylinositol biosynthetic process	7/4907	10/41392	2.8e-05	0.00259881
	biological process	GO:0002682	regulation of immune system process	399/4907	2793/41392	3.3e-05	0.00304273
	biological process	GO:0006400	tRNA modification	24/4907	85/41392	3.5e-05	0.00320605
	biological process	GO:0006305	DNA alkylation	30/4907	118/41392	3.7e-05	0.00334552
	biological process	GO:0006306	DNA methylation	30/4907	118/41392	3.7e-05	0.00334552
	biological process	GO:0090307	mitotic spindle assembly	27/4907	102/41392	4.1e-05	0.00368343
	biological process	GO:0006304	DNA modification	37/4907	160/41392	4.7e-05	0.00419557
	biological process	GO:0003012	muscle system process	137/4907	834/41392	4.9e-05	0.00434642
	biological process	GO:0044728	DNA methylation or demethylation	34/4907	144/41392	5.9e-05	0.00520053
	biological process	GO:0045214	sarcomere organization	36/4907	157/41392	7.1e-05	0.00621916
	biological process	GO:0001932	regulation of protein phosphorylation	409/4907	2897/41392	7.4e-05	0.00644168
	biological process	GO:0034501	protein localization to kinetochore	9/4907	18/41392	8.1e-05	0.00696451
	biological process	GO:0071459	protein localization to chromosome, centromeric region	9/4907	18/41392	8.1e-05	0.00696451
	biological process	GO:0010927	cellular component assembly involved in morphogenesis	65/4907	343/41392	8.9e-05	0.0076057
	biological process	GO:0050879	multicellular organismal movement	30/4907	124/41392	9.8e-05	0.00827392
	biological process	GO:0050881	musculoskeletal movement	30/4907	124/41392	9.8e-05	0.00827392
	biological process	GO:1902850	microtubule cytoskeleton organization involved in mitosis	52/4907	260/41392	0.00011	0.00912219
	biological process	GO:0032633	interleukin-4 production	26/4907	102/41392	0.00011	0.00912219
	biological process	GO:0000070	mitotic sister chromatid segregation	48/4907	235/41392	0.00011	0.00912219
	biological process	GO:1903305	regulation of regulated secretory pathway	62/4907	328/41392	0.00014	0.0114743
	biological process	GO:1902969	mitotic DNA replication	9/4907	19/41392	0.00014	0.0114743
	biological process	GO:0030719	P granule organization	7/4907	12/41392	0.00015	0.0121517
	biological process	GO:0060468	prevention of polyspermy	7/4907	12/41392	0.00015	0.0121517
	biological process	GO:0042325	regulation of phosphorylation	432/4907	3104/41392	0.00016	0.0128137
	biological process	GO:0006261	DNA-dependent DNA replication	47/4907	232/41392	0.00016	0.0128137
	biological process	GO:0006399	tRNA metabolic process	53/4907	271/41392	0.00017	0.0133851
	biological process	GO:0006284	base-excision repair	18/4907	61/41392	0.00017	0.0133851
	biological process	GO:0043392	negative regulation of DNA binding	18/4907	61/41392	0.00017	0.0133851
	biological process	GO:0002115	store-operated calcium entry	21/4907	78/41392	0.00022	0.0171294
	biological process	GO:0031055	chromatin remodeling at centromere	10/4907	24/41392	0.00022	0.0171294
	biological process	GO:0055006	cardiac cell development	37/4907	172/41392	0.00023	0.0177113
	biological process	GO:0007049	cell cycle	454/4907	3290/41392	0.00023	0.0177113
	biological process	GO:0048232	male gamete generation	118/4907	727/41392	0.00025	0.0191462
	biological process	GO:2000196	positive regulation of female gonad development	7/4907	13/41392	0.00029	0.0217345
	biological process	GO:2000386	positive regulation of ovarian follicle development	7/4907	13/41392	0.00029	0.0217345
	biological process	GO:2000387	regulation of antral ovarian follicle growth	7/4907	13/41392	0.00029	0.0217345
	biological process	GO:2000388	positive regulation of antral ovarian follicle growth	7/4907	13/41392	0.00029	0.0217345
	biological process	GO:0055001	muscle cell development	94/4907	559/41392	0.00031	0.0231098
	biological process	GO:1904666	regulation of ubiquitin protein ligase activity	10/4907	25/41392	0.00033	0.0244706
	biological process	GO:0051382	kinetochore assembly	9/4907	21/41392	0.00035	0.0256819
	biological process	GO:0051383	kinetochore organization	9/4907	21/41392	0.00035	0.0256819
	biological process	GO:0055002	striated muscle cell development	87/4907	512/41392	0.00036	0.0262781
	biological process	GO:0008283	cell proliferation	547/4907	4045/41392	0.00037	0.0268681
	biological process	GO:0048599	oocyte development	25/4907	104/41392	0.0004	0.028602
	biological process	GO:0000741	karyogamy	5/4907	7/41392	0.0004	0.028602
	biological process	GO:0007344	pronuclear fusion	5/4907	7/41392	0.0004	0.028602
	biological process	GO:0014070	response to organic cyclic compound	261/4907	1809/41392	0.00042	0.0298797
	biological process	GO:0048468	cell development	758/4907	5747/41392	0.00046	0.0325601
	biological process	GO:0007140	male meiotic nuclear division	16/4907	55/41392	0.00047	0.0331008
	biological process	GO:1903307	positive regulation of regulated secretory pathway	29/4907	129/41392	0.00048	0.0334687
	biological process	GO:0034123	positive regulation of toll-like receptor signaling pathway	13/4907	40/41392	0.00048	0.0334687
	biological process	GO:0032673	regulation of interleukin-4 production	22/4907	88/41392	0.00049	0.0339968
	biological process	GO:0010511	regulation of phosphatidylinositol biosynthetic process	7/4907	14/41392	0.00053	0.0364115
	biological process	GO:2000354	regulation of ovarian follicle development	7/4907	14/41392	0.00053	0.0364115
	biological process	GO:0006310	DNA recombination	92/4907	554/41392	0.00054	0.0369176
	biological process	GO:0031399	regulation of protein modification process	476/4907	3500/41392	0.00056	0.038099
	biological process	GO:0030049	muscle filament sliding	13/4907	41/41392	0.00063	0.0426543
	biological process	GO:0006694	steroid biosynthetic process	48/4907	254/41392	0.00073	0.0491873
	cellular component	GO:0019031	viral envelope	35/5668	36/46685	1e-30	8.655e-28
	cellular component	GO:0036338	viral membrane	35/5668	36/46685	1e-30	8.655e-28
	cellular component	GO:0031012	extracellular matrix	171/5668	683/46685	9.5e-21	5.4815e-18
	cellular component	GO:0005576	extracellular region	1418/5668	9483/46685	2.4e-20	1.0386e-17
	cellular component	GO:0044423	virion part	39/5668	78/46685	3.6e-16	1.154e-13
	cellular component	GO:0043186	P granule	24/5668	32/46685	4e-16	1.154e-13
	cellular component	GO:0060293	germ plasm	24/5668	36/46685	2.9e-14	7.17129e-12
	cellular component	GO:0019012	virion	39/5668	88/46685	5.6e-14	1.2117e-11
	cellular component	GO:0032982	myosin filament	39/5668	89/46685	8.9e-14	1.71177e-11
	cellular component	GO:0045495	pole plasm	25/5668	43/46685	8e-13	1.3848e-10
	cellular component	GO:0044194	cytolytic granule	32/5668	68/46685	1.3e-12	2.04573e-10
	cellular component	GO:0030016	myofibril	143/5668	665/46685	5.6e-12	8.078e-10
	cellular component	GO:0071546	pi-body	14/5668	16/46685	1.4e-11	1.86415e-09
	cellular component	GO:0043292	contractile fiber	145/5668	689/46685	2.1e-11	2.5965e-09
	cellular component	GO:0016459	myosin complex	70/5668	256/46685	3.5e-11	4.039e-09
	cellular component	GO:0099512	supramolecular fiber	340/5668	1997/46685	4.4e-11	4.76025e-09
	cellular component	GO:0045177	apical part of cell	189/5668	977/46685	4.9e-11	4.98935e-09
	cellular component	GO:0099080	supramolecular complex	341/5668	2013/46685	7.7e-11	7.40483e-09
	cellular component	GO:0099081	supramolecular polymer	340/5668	2010/46685	9.7e-11	8.83721e-09
	cellular component	GO:0000779	condensed chromosome, centromeric region	54/5668	179/46685	1.1e-10	9.5205e-09
	cellular component	GO:0030017	sarcomere	121/5668	557/46685	1.2e-10	9.89143e-09
	cellular component	GO:0032133	chromosome passenger complex	14/5668	19/46685	9.5e-10	7.47477e-08
	cellular component	GO:0000793	condensed chromosome	78/5668	320/46685	1.1e-09	8.2787e-08
	cellular component	GO:0044449	contractile fiber part	123/5668	594/46685	1.9e-09	1.37037e-07
	cellular component	GO:0000777	condensed chromosome kinetochore	48/5668	165/46685	4.4e-09	3.04656e-07
	cellular component	GO:0000444	MIS12/MIND type complex	10/5668	11/46685	6.8e-09	4.52723e-07
	cellular component	GO:0000780	condensed nuclear chromosome, centromeric region	14/5668	23/46685	4.1e-08	2.62856e-06
	cellular component	GO:0098687	chromosomal region	107/5668	530/46685	8e-08	4.94571e-06
	cellular component	GO:0044462	external encapsulating structure part	16/5668	33/46685	3.3e-07	1.96976e-05
	cellular component	GO:0000775	chromosome, centromeric region	79/5668	374/46685	5.9e-07	3.4043e-05
	cellular component	GO:0009279	cell outer membrane	15/5668	31/46685	8e-07	4.4671e-05
	cellular component	GO:0000776	kinetochore	59/5668	257/46685	9.3e-07	5.03072e-05
	cellular component	GO:0044430	cytoskeletal part	466/5668	3155/46685	2.8e-06	0.000146873
	cellular component	GO:0036379	myofilament	26/5668	85/46685	5.2e-06	0.000264741
	cellular component	GO:0030313	cell envelope	15/5668	36/46685	8.1e-06	0.000400603
	cellular component	GO:0005861	troponin complex	17/5668	48/46685	2.7e-05	0.00129825
	cellular component	GO:0002081	outer acrosomal membrane	7/5668	10/46685	3.3e-05	0.00150324
	cellular component	GO:0070652	HAUS complex	7/5668	10/46685	3.3e-05	0.00150324
	cellular component	GO:0044421	extracellular region part	974/5668	7173/46685	3.4e-05	0.00150908
	cellular component	GO:0031674	I band	74/5668	384/46685	3.8e-05	0.00164445
	cellular component	GO:0031672	A band	31/5668	122/46685	4.4e-05	0.00185766
	cellular component	GO:0005876	spindle microtubule	27/5668	102/46685	6.2e-05	0.00255529
	cellular component	GO:0043228	non-membrane-bounded organelle	1140/5668	8521/46685	6.9e-05	0.0026542
	cellular component	GO:0043232	intracellular non-membrane-bounded organelle	1140/5668	8521/46685	6.9e-05	0.0026542
	cellular component	GO:0030312	external encapsulating structure	18/5668	56/46685	6.9e-05	0.0026542
	cellular component	GO:0005664	nuclear origin of replication recognition complex	6/5668	8/46685	7.2e-05	0.00270939
	cellular component	GO:0005856	cytoskeleton	656/5668	4738/46685	0.0001	0.00368298
	cellular component	GO:0005865	striated muscle thin filament	22/5668	78/46685	0.00011	0.00396687
	cellular component	GO:0000794	condensed nuclear chromosome	28/5668	112/46685	0.00014	0.0048468
	cellular component	GO:0001669	acrosomal vesicle	29/5668	118/46685	0.00014	0.0048468
	cellular component	GO:0033391	chromatoid body	7/5668	12/46685	0.00018	0.00587887
	cellular component	GO:0005875	microtubule associated complex	61/5668	317/46685	0.00018	0.00587887
	cellular component	GO:0031225	anchored component of membrane	83/5668	463/46685	0.00018	0.00587887
	cellular component	GO:0005874	microtubule	151/5668	943/46685	0.00023	0.00737278
	cellular component	GO:0031501	mannosyltransferase complex	8/5668	16/46685	0.00024	0.00755345
	cellular component	GO:0015630	microtubule cytoskeleton	336/5668	2317/46685	0.00027	0.00834589
	cellular component	GO:0060417	yolk	7/5668	13/46685	0.00034	0.0101472
	cellular component	GO:0005819	spindle	106/5668	631/46685	0.00034	0.0101472
	cellular component	GO:0016529	sarcoplasmic reticulum	44/5668	216/46685	0.00038	0.0111488
	cellular component	GO:0000808	origin recognition complex	6/5668	10/46685	0.00043	0.0118148
	cellular component	GO:0005655	nucleolar ribonuclease P complex	6/5668	10/46685	0.00043	0.0118148
	cellular component	GO:0030677	ribonuclease P complex	6/5668	10/46685	0.00043	0.0118148
	cellular component	GO:0030681	multimeric ribonuclease P complex	6/5668	10/46685	0.00043	0.0118148
	cellular component	GO:0097223	sperm part	38/5668	181/46685	0.0005	0.0135234
	cellular component	GO:0045171	intercellular bridge	19/5668	70/46685	0.00052	0.013848
	cellular component	GO:0030018	Z disc	64/5668	351/46685	0.00058	0.0152118
	cellular component	GO:0000778	condensed nuclear chromosome kinetochore	7/5668	14/46685	0.00061	0.0157599
	cellular component	GO:0005859	muscle myosin complex	9/5668	22/46685	0.00064	0.0162918
	cellular component	GO:0009986	cell surface	292/5668	2019/46685	0.00079	0.0198187
	cellular component	GO:0005615	extracellular space	908/5668	6822/46685	0.00082	0.0202774
	cellular component	GO:0031616	spindle pole centrosome	6/5668	11/46685	0.00086	0.020967
	cellular component	GO:0005813	centrosome	128/5668	806/46685	0.00092	0.0221183
	cellular component	GO:0005815	microtubule organizing center	189/5668	1253/46685	0.00096	0.0226184
	cellular component	GO:0071547	piP-body	4/5668	5/46685	0.00098	0.0226184
	cellular component	GO:1990923	PET complex	4/5668	5/46685	0.00098	0.0226184
	cellular component	GO:0099513	polymeric cytoskeletal fiber	191/5668	1269/46685	0.001	0.0227763
	cellular component	GO:0043240	Fanconi anaemia nuclear complex	7/5668	15/46685	0.00102	0.0229301
	cellular component	GO:0016528	sarcoplasm	45/5668	235/46685	0.00129	0.0282657
	cellular component	GO:0051233	spindle midzone	17/5668	64/46685	0.00129	0.0282657
	cellular component	GO:0005680	anaphase-promoting complex	13/5668	43/46685	0.00131	0.0283451
	cellular component	GO:0005771	multivesicular body	18/5668	71/46685	0.00169	0.0361159
	cellular component	GO:0031298	replication fork protection complex	5/5668	9/46685	0.00217	0.0458082
	cellular component	GO:0033017	sarcoplasmic reticulum membrane	27/5668	126/46685	0.00223	0.0465076
	cellular component	GO:0005657	replication fork	26/5668	120/46685	0.00226	0.0465721
	molecular function	GO:0032190	acrosin binding	94/4634	94/39469	1e-30	1.336e-27
	molecular function	GO:0030414	peptidase inhibitor activity	164/4634	453/39469	1e-30	1.336e-27
	molecular function	GO:0061134	peptidase regulator activity	174/4634	580/39469	1e-30	1.336e-27
	molecular function	GO:0004857	enzyme inhibitor activity	213/4634	979/39469	1.8e-19	1.8036e-16
	molecular function	GO:0004866	endopeptidase inhibitor activity	89/4634	350/39469	1e-12	8.016e-10
	molecular function	GO:0061135	endopeptidase regulator activity	89/4634	364/39469	1e-11	6.68e-09
	molecular function	GO:0008061	chitin binding	25/4634	56/39469	7.3e-10	4.17977e-07
	molecular function	GO:0034584	piRNA binding	8/4634	8/39469	3.6e-08	1.52304e-05
	molecular function	GO:0004867	serine-type endopeptidase inhibitor activity	55/4634	220/39469	3.7e-08	1.52304e-05
	molecular function	GO:0050825	ice binding	9/4634	10/39469	3.8e-08	1.52304e-05
	molecular function	GO:0045735	nutrient reservoir activity	8/4634	9/39469	2.9e-07	0.000105665
	molecular function	GO:0050824	water binding	9/4634	12/39469	6.6e-07	0.00022044
	molecular function	GO:0004536	deoxyribonuclease activity	27/4634	88/39469	1.7e-06	0.000524123
	molecular function	GO:0004869	cysteine-type endopeptidase inhibitor activity	27/4634	89/39469	2.2e-06	0.000629829
	molecular function	GO:0003774	motor activity	75/4634	380/39469	4.4e-06	0.00117568
	molecular function	GO:0008307	structural constituent of muscle	24/4634	78/39469	5.9e-06	0.00147795
	molecular function	GO:0042834	peptidoglycan binding	10/4634	18/39469	8.8e-06	0.00207473
	molecular function	GO:0030229	very-low-density lipoprotein particle receptor activity	5/4634	5/39469	2.2e-05	0.00489867
	molecular function	GO:0042802	identical protein binding	330/4634	2282/39469	3e-05	0.006012
	molecular function	GO:0004111	creatine kinase activity	10/4634	20/39469	3e-05	0.006012
	molecular function	GO:0004520	endodeoxyribonuclease activity	18/4634	55/39469	3.4e-05	0.00648914
	molecular function	GO:0019136	deoxynucleoside kinase activity	8/4634	14/39469	5.6e-05	0.0102022
	molecular function	GO:0140097	catalytic activity, acting on DNA	97/4634	569/39469	0.00011	0.0191687
	molecular function	GO:0004797	thymidine kinase activity	5/4634	6/39469	0.00012	0.02004
	molecular function	GO:0005509	calcium ion binding	304/4634	2124/39469	0.00013	0.0208416
	molecular function	GO:0046872	metal ion binding	1471/4634	11622/39469	0.00015	0.0231231
	molecular function	GO:0061710	L-threonylcarbamoyladenylate synthase	4/4634	4/39469	0.00019	0.0282044
	molecular function	GO:0015368	calcium:cation antiporter activity	14/4634	42/39469	0.0002	0.0286286
	molecular function	GO:0004089	carbonate dehydratase activity	12/4634	33/39469	0.00022	0.0304055
	molecular function	GO:0043169	cation binding	1487/4634	11793/39469	0.00027	0.036072
	molecular function	GO:0005384	manganese ion transmembrane transporter activity	7/4634	13/39469	0.00028	0.0362013
	molecular function	GO:0005432	calcium:sodium antiporter activity	9/4634	21/39469	0.00033	0.0413325
