# Supplementary material for: Dietary Bile Acid Influences the Physiological, Morphological, Lipid Metabolism-Related Responses, and Transcriptomic Profile of Hepatopancreas in High-Fat Diet-Fed Juvenile Gibel Carp (Carassius auratus gibelio)
Source: Animals (Basel). 2025 Sep 30;15(19):2853. doi: 10.3390/ani15192853 (PMC12523780; doi:10.3390/ani15192853)
Supplement: Supplementary file 1 [file animals-15-02853-s001.zip › Table S5 KEGG enrichment.xlsx]

## Sheet: Sheet2
	Table S5 KEGG enrichment analysis of DEGs in the hepatopancreas of gibel carp from the comparison of BA600 vs. BA0.
	Table S5A KEGG enrichment analysis of all DEGs in the hepatopancreas of gibel carp from the comparison of BA600 vs. BA0.
	Pathway ID	Description	Significant	Annotated	P value	Q value
	ko04110	Cell cycle	61/1561	307/14864	6.46e-07	0.000101045
	ko03440	Homologous recombination	17/1561	44/14864	9.06e-07	0.000101045
	ko04913	Ovarian Steroidogenesis	31/1561	125/14864	3.83e-06	0.000238823
	ko00100	Steroid biosynthesis	14/1561	35/14864	5.15e-06	0.000238823
	ko03030	DNA replication	24/1561	86/14864	5.35e-06	0.000238823
	ko04974	Protein digestion and absorption	50/1561	254/14864	8.48e-06	0.000315282
	ko00909	Sesquiterpenoid and triterpenoid biosynthesis	5/1561	5/14864	1.27e-05	0.000404909
	ko00240	Pyrimidine metabolism	44/1561	221/14864	2.16e-05	0.000601823
	ko04114	Oocyte meiosis	52/1561	294/14864	0.000114419	0.00283705
	ko03430	Mismatch repair	14/1561	45/14864	0.000135122	0.00301536
	ko04514	Cell adhesion molecules (CAMs)	66/1561	405/14864	0.000189184	0.003838
	ko04914	Progesterone-mediated oocyte maturation	40/1561	215/14864	0.000231603	0.004307
	ko03460	Fanconi anemia pathway	18/1561	74/14864	0.000509719	0.00874984
	ko04972	Pancreatic secretion	48/1561	283/14864	0.000553289	0.00881935
	ko04111	Cell cycle - yeast	32/1561	177/14864	0.00152719	0.0227203
	ko04320	Dorso-ventral axis formation	15/1561	65/14864	0.00254361	0.0353832
	ko00230	Purine metabolism	63/1561	423/14864	0.00269547	0.0353832
	ko04261	Adrenergic signaling in cardiomyocytes	68/1561	469/14864	0.00365067	0.0452597
	ko00910	Nitrogen metabolism	11/1561	43/14864	0.00398791	0.0468386
	Table S5B KEGG enrichment analysis of up-regulated DEGs in the hepatopancreas of gibel carp from the comparison of BA600 vs. BA0.
	Pathway ID	Description	Significant	Annotated	P value	Q value
	ko04913	Ovarian Steroidogenesis	7/141	125/14864	0.000187036	0.0267756
	Table S5C KEGG enriched pathway of down-regulated DEGs in the hepatopancreas of gibel carp from the comparison of BA600 vs. BA0.
	Pathway ID	Description	Significant	Annotated	P value	Q value
	ko03440	Homologous recombination	17/1420	44/14864	2.33962e-07	3.35929e-05
	ko04110	Cell cycle	58/1420	307/14864	3.03936e-07	3.35929e-05
	ko03030	DNA replication	24/1420	86/14864	1.00453e-06	7.40178e-05
	ko00909	Sesquiterpenoid and triterpenoid biosynthesis	5/1420	5/14864	7.90667e-06	0.000402814
	ko00100	Steroid biosynthesis	13/1420	35/14864	1.03337e-05	0.000402814
	ko00240	Pyrimidine metabolism	42/1420	221/14864	1.09335e-05	0.000402814
	ko03430	Mismatch repair	14/1420	45/14864	4.80712e-05	0.00151804
	ko04974	Protein digestion and absorption	43/1420	254/14864	0.000147767	0.00388734
	ko03460	Fanconi anemia pathway	18/1420	74/14864	0.00015827	0.00388734
	ko04111	Cell cycle - yeast	32/1420	177/14864	0.000303768	0.00671487
	ko04114	Oocyte meiosis	46/1420	294/14864	0.000555717	0.0111675
	ko04914	Progesterone-mediated oocyte maturation	36/1420	215/14864	0.000609371	0.0112253
	ko04913	Ovarian Steroidogenesis	24/1420	125/14864	0.00068325	0.011618
	ko00910	Nitrogen metabolism	11/1420	43/14864	0.00188915	0.0298286
	ko04972	Pancreatic secretion	42/1420	283/14864	0.00265171	0.0390386
	ko04320	Dorso-ventral axis formation	14/1420	65/14864	0.00286874	0.0390386
	ko04514	Cell adhesion molecules (CAMs)	56/1420	405/14864	0.00300225	0.0390386
	ko03410	Base excision repair	14/1420	67/14864	0.00384525	0.0472224
